# Supplementary material for: Genomic data provides insights into the evolutionary history and adaptive differentiation of two tetraploid strawberries
Source: Hortic Res. 2024 Jul 11;11(9):uhae194. doi: 10.1093/hr/uhae194 (PMC11384118; doi:10.1093/hr/uhae194)
Supplement: Web_Material_uhae194 [file web_material_uhae194.zip]

Archive with 1 entries (1 files):
- Supplementary Materials_R2.pdf
